# Supplementary material for: When Protection Turns Pathogenic: Dual Compartment Functions of Myeloid YB-1 in Renal IRI
Source: Int J Mol Sci. 2026 Jun 10;27(12):5239. doi: 10.3390/ijms27125239 (PMC13299933; doi:10.3390/ijms27125239)
Supplement: Supplementary file 1 [file ijms-27-05239-s001.zip]

Archive with 1 entries (1 files):
- ijms-4201923-supplementary.pdf
